# Supplementary material for: Development and Validation of a Test for the Classification of Horses as Broken or Unbroken
Source: Animals (Basel). 2021 Aug 4;11(8):2303. doi: 10.3390/ani11082303 (PMC8388372; doi:10.3390/ani11082303)
Supplement: Supplementary file 1 [file animals-11-02303-s001.zip]

Archive with 1 entries (1 files):
- animals-1319510-supplementary.pdf
